# Supplementary material for: Impact of Rehabilitation on Gait Kinematic following Grade II Anterior Cruciate Ligament Injury among Wrestlers
Source: Biomed Res Int. 2022 May 27;2022:4895234. doi: 10.1155/2022/4895234 (PMC9167103; doi:10.1155/2022/4895234)
Supplement: Supplementary Materials — Supplementary Table 1: the three-week initial rehabilitation protocol used in the study during the acute phase of the injury. [file 4895234.f1.zip]

Archive with 2 entries (2 files):
- Supplimetry table 1. Revised.docx
- trendstatement_TREND_Checklist.docx
